# Supplementary material for: Cryptomphalus aspersa Egg Extract Protects against Human Stem Cell Stress-Induced Premature Senescence
Source: Int J Mol Sci. 2024 Mar 27;25(7):3715. doi: 10.3390/ijms25073715 (PMC11011511; doi:10.3390/ijms25073715)
Supplement: Supplementary file 1 [file ijms-25-03715-s001.zip]

Archive with 1 entries (1 files):
- ijms-2837671-supplementary.pdf
